# Supplementary material for: Gene-environment interaction study for BMI reveals interactions between genetic factors and physical activity, alcohol consumption and socioeconomic status
Source: PLoS Genet. 2017 Sep 5;13(9):e1006977. doi: 10.1371/journal.pgen.1006977 (PMC5600404; doi:10.1371/journal.pgen.1006977)
Supplement: S1 Data — Tests for SNP-environment interactions were performed for each individual SNP and environmental factor according to Eq (2) (see methods). Each tab contains data from linear regression models for all SNPs. The coding for each environmental factor is available in S1 Table. Beta-estimate—The estimated effect size of the interaction term. Standard error—The standard error for the estimate. t-value—t-test statistic. p—p-value for deviation from zero of the estimated interaction term. (XLSX) [file pgen.1006977.s016.xlsx]

## Sheet: Info
	Supplementary Data. Tests for SNP-environment interactions were performed for each individual SNP and environmental factor according to equation (2) (see methods).
	Each tab contains data from linear regression models for all SNPs. The coding for each environmental factor is available in S1 Table.
	Beta-estimate - The estimated effect size of the interaction term
	standard error - The standard error for the estimate
	t-value - t-test statistic
	p - p-value for deviation from zero of the estimated interaction term
	SLR - Results for the final model generated by stepwise linear regression

## Sheet: SLR
factor	Beta-estimate	standard error	t-value	p
(Intercept)	-2.73	0.405	-6.73	1.69e-11
age	0.102	0.0144	7.11	1.16e-12
age:137 - Number of treatments/medications taken	0.00448	0.00133	3.37	0.000758
age:1960 - Fed-up feelings	-0.00199	0.00051	-3.89	9.88e-05
age:20116 - Smoking status	-0.0125	0.00453	-2.75	0.00598
age:2050 - Frequency of depressed mood in last 2 weeks	-0.0021	0.000418	-5.03	4.92e-07
age:728 - Number of vehicles in household	-0.000819	0.000287	-2.86	0.0043
age:864 - Number of days/week walked 10+ minutes	-0.000499	0.000118	-4.23	2.33e-05
age:924 - Usual walking pace	-0.0135	0.00533	-2.53	0.0114
age:943 - Frequency of stairclimbing in last 2 weeks	0.000486	0.000176	2.76	0.0057
age:sex	-0.00857	0.000482	-17.79	9.36e-71
age2	-0.000827	0.00013	-6.38	1.79e-10
age2:1070 - Time spent watching television	-2.37e-06	1.39e-06	-1.7	0.089
age2:1190 - Nap during day	1.12e-05	3.64e-06	3.07	0.00216
age2:137 - Number of treatments/medications taken	-4.27e-05	1.18e-05	-3.63	0.000284
age2:1558 - Alcohol intake frequency	-6.53e-06	1.47e-06	-4.43	9.33e-06
age2:20116 - Smoking status	0.000134	4.13e-05	3.26	0.00113
age2:904 - Nuber of days/week of vigorous physical activity 10+ minutes	1.01e-05	1.06e-06	9.56	1.17e-21
age2:924 - Usual walking pace	0.000128	4.81e-05	2.67	0.00751
GSBMI	1.52	0.0936	16.25	2.42e-59
GSBMI:age2	-0.000144	1.24e-05	-11.61	3.94e-31
GSBMI:1190 - Nap during day	0.0269	0.018	1.49	0.135
GSBMI:1558 - Alcohol intake frequency	0.0577	0.00731	7.9	2.82e-15
GSBMI:189 - Townsend deprivation index (TDI)	0.00849	0.00392	2.17	0.0302
GSBMI:20116 - Smoking status	0.0509	0.016	3.18	0.00145
GSBMI:2080 - Frequency of tiredness/lethargy in last 2 weeks	0.0279	0.0135	2.07	0.0387
GSBMI:728 - Number of vehicles in household	-0.0337	0.0131	-2.57	0.0103
GSBMI:864 - Number of days/week walked 10+ minutes	-0.0192	0.0056	-3.42	0.000626
GSBMI:904 - Nuber of days/week of vigorous physical activity 10+ minutes	-0.017	0.00558	-3.05	0.00228
GSBMI:924 - Usual walking pace	-0.142	0.0185	-7.68	1.55e-14
GSBMI:943 - Frequency of stairclimbing in last 2 weeks	-0.0156	0.00824	-1.89	0.0586
1070 - Time spent watching television	0.0822	0.00782	10.5	8.45e-26
1070 - Time spent watching television:1190 - Nap during day	-0.00436	0.00185	-2.36	0.0181
1070 - Time spent watching television:137 - Number of treatments/medications taken	-0.00176	0.000411	-4.28	1.91e-05
1070 - Time spent watching television:189 - Townsend deprivation index (TDI)	-0.00102	0.000365	-2.8	0.00518
1070 - Time spent watching television:1960 - Fed-up feelings	-0.00565	0.00242	-2.34	0.0194
1070 - Time spent watching television:20116 - Smoking status	-0.0326	0.00166	-19.65	6.52e-86
1070 - Time spent watching television:864 - Number of days/week walked 10+ minutes	-0.0011	0.000588	-1.88	0.0603
1070 - Time spent watching television:884 - Number of days/week of moderate physical activity 10+ minutes	0.00303	0.000561	5.39	7.08e-08
1070 - Time spent watching television:904 - Nuber of days/week of vigorous physical activity 10+ minutes	0.00107	0.00066	1.62	0.106
1190 - Nap during day	0.0791	0.0264	2.99	0.00275
1190 - Nap during day:1960 - Fed-up feelings	0.0256	0.00648	3.95	7.93e-05
1190 - Nap during day:2080 - Frequency of tiredness/lethargy in last 2 weeks	-0.0137	0.00373	-3.69	0.000227
1190 - Nap during day:864 - Number of days/week walked 10+ minutes	-0.00347	0.00159	-2.18	0.0293
137 - Number of treatments/medications taken	-0.0664	0.0375	-1.77	0.0766
137 - Number of treatments/medications taken:1190 - Nap during day	0.0032	0.00118	2.72	0.00653
137 - Number of treatments/medications taken:1558 - Alcohol intake frequency	-0.00068	0.000473	-1.44	0.15
137 - Number of treatments/medications taken:189 - Townsend deprivation index (TDI)	0.000685	0.000249	2.75	0.00595
137 - Number of treatments/medications taken:20116 - Smoking status	-0.00339	0.00111	-3.05	0.00229
137 - Number of treatments/medications taken:2050 - Frequency of depressed mood in last 2 weeks	0.00429	0.00112	3.84	0.000121
137 - Number of treatments/medications taken:2080 - Frequency of tiredness/lethargy in last 2 weeks	-0.00607	0.000871	-6.97	3.19e-12
137 - Number of treatments/medications taken:728 - Number of vehicles in household	-0.00161	0.000912	-1.77	0.0774
137 - Number of treatments/medications taken:884 - Number of days/week of moderate physical activity 10+ minutes	0.000565	0.000296	1.91	0.0561
137 - Number of treatments/medications taken:943 - Frequency of stairclimbing in last 2 weeks	-0.00109	0.000552	-1.98	0.0482
1558 - Alcohol intake frequency	0.067	0.0102	6.53	6.4e-11
1558 - Alcohol intake frequency:189 - Townsend deprivation index (TDI)	0.00197	0.000435	4.53	5.93e-06
1558 - Alcohol intake frequency:1960 - Fed-up feelings	0.0089	0.00262	3.39	0.00069
1558 - Alcohol intake frequency:20116 - Smoking status	0.00948	0.00181	5.25	1.55e-07
1558 - Alcohol intake frequency:2080 - Frequency of tiredness/lethargy in last 2 weeks	-0.00798	0.00156	-5.12	3.03e-07
1558 - Alcohol intake frequency:728 - Number of vehicles in household	0.00766	0.00149	5.15	2.65e-07
1558 - Alcohol intake frequency:884 - Number of days/week of moderate physical activity 10+ minutes	-0.00121	0.000564	-2.14	0.0325
1558 - Alcohol intake frequency:904 - Nuber of days/week of vigorous physical activity 10+ minutes	0.00373	0.000676	5.51	3.51e-08
189 - Townsend deprivation index (TDI)	0.0188	0.00443	4.25	2.12e-05
189 - Townsend deprivation index (TDI):20116 - Smoking status	-0.0184	0.000917	-20.08	1.17e-89
1960 - Fed-up feelings	0.161	0.0425	3.78	0.000159
1960 - Fed-up feelings:20116 - Smoking status	-0.0268	0.00593	-4.51	6.47e-06
20116 - Smoking status	0.159	0.124	1.28	0.201
20116 - Smoking status:904 - Nuber of days/week of vigorous physical activity 10+ minutes	0.00656	0.00151	4.34	1.4e-05
2050 - Frequency of depressed mood in last 2 weeks	0.0358	0.0269	1.33	0.184
2050 - Frequency of depressed mood in last 2 weeks:1960 - Fed-up feelings	0.016	0.0083	1.93	0.0541
2050 - Frequency of depressed mood in last 2 weeks:20116 - Smoking status	-0.0139	0.00464	-3	0.00272
2080 - Frequency of tiredness/lethargy in last 2 weeks	-0.00333	0.0172	-0.19	0.847
2080 - Frequency of tiredness/lethargy in last 2 weeks:1960 - Fed-up feelings	0.0115	0.00517	2.22	0.0264
2080 - Frequency of tiredness/lethargy in last 2 weeks:20116 - Smoking status	-0.0135	0.00359	-3.77	0.000161
2080 - Frequency of tiredness/lethargy in last 2 weeks:2050 - Frequency of depressed mood in last 2 weeks	0.00938	0.00321	2.92	0.0035
2080 - Frequency of tiredness/lethargy in last 2 weeks:904 - Nuber of days/week of vigorous physical activity 10+ minutes	0.00395	0.00126	3.13	0.00177
728 - Number of vehicles in household	0.0348	0.0225	1.55	0.122
728 - Number of vehicles in household:1190 - Nap during day	-0.00703	0.00351	-2.01	0.045
728 - Number of vehicles in household:189 - Townsend deprivation index (TDI)	0.00555	0.000705	7.87	3.48e-15
728 - Number of vehicles in household:1960 - Fed-up feelings	-0.00903	0.0044	-2.05	0.0401
728 - Number of vehicles in household:20116 - Smoking status	0.0171	0.00323	5.27	1.34e-07
728 - Number of vehicles in household:2080 - Frequency of tiredness/lethargy in last 2 weeks	0.008	0.00269	2.98	0.00289
864 - Number of days/week walked 10+ minutes	0.0251	0.00723	3.47	0.000527
864 - Number of days/week walked 10+ minutes:20116 - Smoking status	-0.00419	0.00142	-2.96	0.0031
864 - Number of days/week walked 10+ minutes:904 - Nuber of days/week of vigorous physical activity 10+ minutes	0.00336	0.000515	6.53	6.73e-11
884 - Number of days/week of moderate physical activity 10+ minutes	-0.0269	0.00375	-7.16	7.93e-13
884 - Number of days/week of moderate physical activity 10+ minutes:1190 - Nap during day	0.00262	0.00132	1.98	0.0476
884 - Number of days/week of moderate physical activity 10+ minutes:20116 - Smoking status	-0.00782	0.00131	-5.98	2.22e-09
884 - Number of days/week of moderate physical activity 10+ minutes:2050 - Frequency of depressed mood in last 2 weeks	-0.00199	0.0013	-1.53	0.127
884 - Number of days/week of moderate physical activity 10+ minutes:2080 - Frequency of tiredness/lethargy in last 2 weeks	0.00244	0.00108	2.25	0.0243
884 - Number of days/week of moderate physical activity 10+ minutes:943 - Frequency of stairclimbing in last 2 weeks	0.00122	0.000642	1.9	0.0571
904 - Nuber of days/week of vigorous physical activity 10+ minutes	-0.0807	0.00644	-12.53	4.95e-36
924 - Usual walking pace	-0.175	0.146	-1.19	0.233
924 - Usual walking pace:1070 - Time spent watching television	0.0164	0.00194	8.45	2.96e-17
924 - Usual walking pace:1190 - Nap during day	-0.00822	0.00515	-1.6	0.11
924 - Usual walking pace:137 - Number of treatments/medications taken	0.00435	0.00116	3.74	0.000184
924 - Usual walking pace:1558 - Alcohol intake frequency	-0.00798	0.00209	-3.82	0.000131
924 - Usual walking pace:189 - Townsend deprivation index (TDI)	-0.00503	0.00109	-4.61	4.09e-06
924 - Usual walking pace:1960 - Fed-up feelings	-0.0205	0.00648	-3.16	0.00155
924 - Usual walking pace:20116 - Smoking status	0.0633	0.00466	13.59	4.46e-42
924 - Usual walking pace:2080 - Frequency of tiredness/lethargy in last 2 weeks	0.0149	0.00383	3.89	9.89e-05
924 - Usual walking pace:728 - Number of vehicles in household	0.0162	0.00378	4.3	1.74e-05
924 - Usual walking pace:943 - Frequency of stairclimbing in last 2 weeks	0.00462	0.00233	1.98	0.0477
943 - Frequency of stairclimbing in last 2 weeks	-0.0876	0.0143	-6.12	9.55e-10
943 - Frequency of stairclimbing in last 2 weeks:20116 - Smoking status	0.00743	0.00203	3.66	0.000255
943 - Frequency of stairclimbing in last 2 weeks:2050 - Frequency of depressed mood in last 2 weeks	0.00509	0.00225	2.26	0.0238
943 - Frequency of stairclimbing in last 2 weeks:728 - Number of vehicles in household	-0.00529	0.00158	-3.34	0.000829
943 - Frequency of stairclimbing in last 2 weeks:904 - Nuber of days/week of vigorous physical activity 10+ minutes	0.0027	0.000757	3.57	0.000364
PC4	0.00256	0.000784	3.27	0.00109
PC5	0.00203	0.000355	5.73	9.79e-09
PC6	0.047	0.00537	8.75	2.08e-18
PC7	0.00172	0.000932	1.85	0.0647
PC8	-0.00264	0.000915	-2.89	0.00386
PC8	-0.00201	0.000374	-5.39	7.01e-08
PC9	-0.0016	0.000802	-1.99	0.0465
sex	0.18	0.0403	4.47	7.92e-06
sex:1070 - Time spent watching television	-0.0146	0.00234	-6.26	3.94e-10
sex:1190 - Nap during day	-0.0114	0.00597	-1.92	0.0553
sex:137 - Number of treatments/medications taken	0.0149	0.00149	9.95	2.47e-23
sex:1558 - Alcohol intake frequency	-0.0531	0.00245	-21.7	2.57e-104
sex:189 - Townsend deprivation index (TDI)	-0.00771	0.00129	-5.97	2.39e-09
sex:1960 - Fed-up feelings	-0.0241	0.00807	-2.99	0.00278
sex:20116 - Smoking status	0.0199	0.00534	3.72	0.000201
sex:2050 - Frequency of depressed mood in last 2 weeks	-0.014	0.00673	-2.08	0.0371
sex:2080 - Frequency of tiredness/lethargy in last 2 weeks	-0.00845	0.00503	-1.68	0.0931
sex:728 - Number of vehicles in household	0.0826	0.0044	18.78	1.15e-78
sex:864 - Number of days/week walked 10+ minutes	0.0114	0.0018	6.32	2.66e-10
sex:924 - Usual walking pace	0.19	0.00627	30.22	2.43e-200
sex:943 - Frequency of stairclimbing in last 2 weeks	0.0256	0.00271	9.45	3.46e-21

## Sheet: 137
137 - Number of treatments/ medications taken
	Beta-estimate	standard error	t-value	p
rs17405819	-0.00534202	0.00166587	-3.20675	0.00134281
rs12885454	-0.00446664	0.00159962	-2.79232	0.00523408
rs13021737	0.00559575	0.00204725	2.7333	0.00627126
rs1558902	0.00406394	0.0015546	2.61413	0.00894659
rs29941	0.00423228	0.00163736	2.58482	0.00974415
rs1808579	-0.00393385	0.00154284	-2.54975	0.0107813
rs7164727	0.00394702	0.00162117	2.43468	0.0149066
rs751414	0.00407717	0.00169665	2.40308	0.0162593
rs2080454	-0.00374021	0.00158327	-2.36234	0.0181617
rs17094222	0.00412823	0.00189528	2.17817	0.0293956
rs10182181	-0.00315982	0.00152777	-2.06825	0.0386184
rs1016287	-0.00342361	0.00167193	-2.0477	0.0405918
rs10968576	-0.00333531	0.00163797	-2.03624	0.0417283
rs1167827	0.00307105	0.00154145	1.99232	0.0463387
rs17203016	-0.00352895	0.00191599	-1.84184	0.0655006
rs7903146	0.00289755	0.0016873	1.71727	0.085932
rs2176598	-0.00296589	0.00176239	-1.68289	0.0923999
rs758747	-0.0027925	0.00174234	-1.60273	0.108997
rs11727676	0.00384408	0.00257875	1.49068	0.136049
rs11847697	0.0053228	0.00368254	1.44542	0.148343
rs543874	0.00265982	0.0018838	1.41195	0.157969
rs4256980	0.00226068	0.00161678	1.39826	0.162036
rs11057405	-0.00343053	0.0024733	-1.38703	0.165436
rs11165643	0.00210692	0.00154665	1.36225	0.173121
rs9400239	-0.00221289	0.0017126	-1.29212	0.196319
rs7141420	-0.00191201	0.00154154	-1.24033	0.214857
rs9641123	0.0019344	0.00156041	1.23968	0.215098
rs2820292	0.00184187	0.00153471	1.20014	0.230087
rs16907751	-0.00307369	0.00265107	-1.15941	0.24629
rs10132280	-0.00193877	0.00169064	-1.14676	0.251483
rs205262	-0.00193283	0.00173553	-1.11368	0.265418
rs1928295	-0.00171972	0.00154984	-1.10961	0.267169
rs6567160	0.00197517	0.00178643	1.10565	0.268879
rs7899106	-0.00383989	0.003506	-1.09523	0.273417
rs12286929	-0.0016704	0.00154857	-1.07867	0.280738
rs1441264	-0.0016574	0.0015676	-1.05728	0.290384
rs7715256	0.00161426	0.00154965	1.04169	0.297556
rs2176040	-0.001667	0.00161013	-1.03532	0.30052
rs12566985	0.0015806	0.00154744	1.02143	0.307053
rs6477694	-0.00164712	0.00161659	-1.01889	0.308259
rs17024393	0.00492481	0.00484298	1.0169	0.309205
rs16851483	0.00310161	0.00305127	1.0165	0.309394
rs977747	0.00153773	0.00155505	0.988862	0.322733
rs6804842	0.00134812	0.00154959	0.869985	0.384311
rs2121279	-0.00197629	0.00230778	-0.856357	0.391802
rs3888190	0.00132638	0.00155185	0.85471	0.392714
rs12429545	0.00191583	0.00228305	0.839156	0.401384
rs13201877	0.00178294	0.00226405	0.787501	0.43099
rs3810291	0.00127786	0.00164646	0.776124	0.437677
rs2245368	-0.00152892	0.00202811	-0.753866	0.450931
rs3817334	-0.0011453	0.00155704	-0.735564	0.461998
rs16951275	-0.0012977	0.00183048	-0.70894	0.478363
rs2365389	0.00106611	0.00156298	0.682104	0.495175
rs3849570	-0.00108869	0.00161846	-0.672672	0.501157
rs3736485	-0.00101171	0.00153953	-0.657153	0.511084
rs2112347	-0.00101714	0.00161212	-0.630935	0.528085
rs3101336	0.000971937	0.00157364	0.617637	0.536816
rs2287019	-0.00121827	0.00199876	-0.609516	0.542184
rs1516725	0.00130683	0.00223731	0.584109	0.559148
rs1000940	-0.000919333	0.00167786	-0.54792	0.583748
rs2650492	0.000910286	0.00168977	0.538702	0.590093
rs17724992	-0.000908072	0.00175682	-0.516885	0.605237
rs10938397	-0.000778643	0.00154808	-0.502974	0.614983
rs1460676	-0.00103723	0.00211453	-0.490525	0.623764
rs7138803	0.00071215	0.00158833	0.448364	0.653892
rs9581854	0.000890104	0.00199036	0.447207	0.654726
rs492400	-0.000634231	0.0015521	-0.408628	0.682813
rs2836754	-0.00064346	0.00160305	-0.401399	0.688127
rs4740619	-0.000520719	0.00154108	-0.337891	0.735446
rs1528435	0.000470736	0.0015871	0.296601	0.766771
rs4787491	-0.000422031	0.00154316	-0.273485	0.784481
rs13191362	0.000601752	0.00230854	0.260663	0.794353
rs10733682	0.00038814	0.0015585	0.249046	0.803325
rs2033732	0.000436166	0.00176811	0.246685	0.805152
rs11126666	0.000424004	0.00174798	0.242568	0.80834
rs9914578	0.000414599	0.00188984	0.219383	0.826352
rs11191560	-0.000541916	0.00293985	-0.184334	0.853751
rs6091540	-0.000254473	0.00168224	-0.15127	0.879763
rs7599312	-0.000259906	0.00176688	-0.147099	0.883054
rs12401738	-0.000212205	0.00157018	-0.135147	0.892496
rs11030104	0.000214643	0.00193499	0.110927	0.911674
rs7239883	-0.000174865	0.00158032	-0.110652	0.911893
rs11688816	0.000161171	0.00155458	0.103675	0.917428
rs2207139	-0.000201399	0.00204091	-0.0986809	0.921392
rs9540493	-0.000112775	0.00154455	-0.073015	0.941794
rs6465468	-0.000105297	0.00168116	-0.0626337	0.950058
rs13078960	-0.000115254	0.00190903	-0.0603729	0.951859
rs13107325	-0.000170834	0.00287604	-0.059399	0.952634
rs9374842	9.83895e-05	0.00183779	0.0535368	0.957304
rs12446632	-0.000101035	0.0021843	-0.0462549	0.963107
rs12940622	7.1726e-05	0.00155683	0.0460718	0.963253
rs657452	-5.58877e-05	0.0015781	-0.0354145	0.971749
rs11583200	3.48288e-05	0.00157307	0.0221407	0.982336
rs7243357	-7.8983e-06	0.002045	-0.00386225	0.996918

## Sheet: 189
189 - Townsend deprivation index (TDI)
	Beta-estimate	standard error	t-value	p
rs1016287	-0.0047726	0.00150573	-3.16963	0.00152673
rs1558902	0.0041478	0.00140651	2.949	0.00318865
rs6567160	0.00458652	0.00162677	2.8194	0.00481223
rs10938397	0.00343342	0.00139587	2.4597	0.0139067
rs543874	0.00392228	0.00169084	2.31972	0.0203576
rs977747	0.00324643	0.00140258	2.31461	0.020636
rs3817334	0.00314103	0.00140429	2.23675	0.0253048
rs7715256	-0.0031003	0.00138896	-2.23209	0.0256108
rs9641123	0.0027055	0.00140016	1.93227	0.0533282
rs17094222	0.00321484	0.00169884	1.89237	0.0584442
rs3736485	0.00258547	0.00139567	1.85249	0.0639577
rs2033732	-0.00292343	0.00158444	-1.84509	0.0650271
rs29941	0.00249637	0.00146437	1.70474	0.0882449
rs9581854	0.00302849	0.00179193	1.69007	0.0910166
rs7243357	0.0030252	0.00181354	1.66812	0.0952944
rs1000940	0.0025136	0.00150844	1.66636	0.095644
rs6477694	-0.00239676	0.00145162	-1.65109	0.0987227
rs3810291	0.00243281	0.00147907	1.64482	0.100009
rs7164727	0.00236385	0.00146695	1.61141	0.107094
rs4256980	0.0022598	0.00145868	1.54921	0.121334
rs3101336	0.00210915	0.00140552	1.50062	0.133458
rs17024393	0.00626162	0.00432412	1.44807	0.147601
rs16851483	0.00392195	0.00278779	1.40683	0.15948
rs12429545	0.00288117	0.00208387	1.38261	0.166789
rs11847697	0.00456865	0.00332808	1.37276	0.169829
rs7141420	-0.00180221	0.00138964	-1.29689	0.194672
rs2176598	-0.00203459	0.00159941	-1.27209	0.203343
rs1808579	-0.00172127	0.00137998	-1.24732	0.212284
rs1528435	0.00166833	0.00142385	1.17171	0.241317
rs12401738	0.001594	0.001419	1.12332	0.261302
rs12885454	-0.00158164	0.00144296	-1.09611	0.273033
rs9374842	0.00174595	0.00164067	1.06417	0.287254
rs16951275	0.00168315	0.00165445	1.01734	0.308992
rs3888190	-0.00138104	0.00140581	-0.98238	0.325915
rs4787491	0.00131393	0.00138381	0.949504	0.342366
rs10132280	-0.00143082	0.00152408	-0.938805	0.347833
rs12566985	-0.00129226	0.00139311	-0.927609	0.353612
rs13021737	0.0016647	0.00184188	0.903806	0.3661
rs11688816	0.00123595	0.00140003	0.882802	0.377345
rs2287019	-0.00157424	0.00179947	-0.874836	0.381665
rs7903146	-0.00129049	0.00151888	-0.849633	0.395531
rs3849570	0.00116459	0.00144788	0.804343	0.421201
rs11583200	-0.00113061	0.00141457	-0.799259	0.424142
rs1928295	-0.00107058	0.00139168	-0.76927	0.441735
rs1441264	0.00105161	0.00140917	0.746262	0.455511
rs2245368	-0.00134237	0.00184912	-0.725952	0.46787
rs10968576	0.00104288	0.00146829	0.710269	0.477539
rs17405819	-0.00103407	0.0015092	-0.685177	0.493234
rs1460676	-0.00129863	0.0019065	-0.681161	0.495771
rs10182181	0.00093915	0.00137891	0.681081	0.495822
rs2836754	-0.000964051	0.00142882	-0.67472	0.499855
rs2121279	-0.00137424	0.00209231	-0.656805	0.511308
rs2820292	-0.000900369	0.00138831	-0.648538	0.516638
rs11057405	-0.00141974	0.00223402	-0.635507	0.525099
rs2080454	-0.00087243	0.00142581	-0.611884	0.540616
rs9400239	0.000927853	0.00152748	0.60744	0.54356
rs16907751	-0.00123315	0.00238761	-0.51648	0.60552
rs11165643	0.000690185	0.00140002	0.492982	0.622026
rs12446632	-0.00096196	0.00195486	-0.492086	0.62266
rs11030104	-0.000841563	0.001722	-0.488712	0.625047
rs12286929	-0.000674981	0.00139058	-0.485397	0.627396
rs7599312	-0.00076396	0.00157972	-0.483605	0.628667
rs657452	-0.000672782	0.00141479	-0.475534	0.634407
rs492400	-0.000627694	0.00139202	-0.450923	0.652046
rs6091540	-0.00064542	0.00151178	-0.426928	0.669433
rs1516725	-0.000850845	0.00200444	-0.42448	0.671217
rs2207139	0.000757763	0.00183173	0.413688	0.679104
rs13107325	0.00106755	0.00262855	0.406135	0.684644
rs17203016	-0.00060752	0.00172298	-0.352599	0.72439
rs2112347	0.000507206	0.00144414	0.351216	0.725427
rs2650492	0.000512514	0.00151609	0.338049	0.735327
rs4740619	-0.000468688	0.00138951	-0.337306	0.735887
rs13191362	-0.000640469	0.00208443	-0.307264	0.758643
rs13201877	-0.000625593	0.00204591	-0.305776	0.759775
rs758747	0.000426162	0.00155804	0.273524	0.784451
rs11191560	0.000654279	0.002616	0.250106	0.802506
rs2365389	0.000343356	0.00141072	0.24339	0.807704
rs2176040	-0.000313338	0.0014435	-0.217068	0.828155
rs7138803	-0.000297645	0.00143241	-0.207793	0.835391
rs751414	0.000310578	0.00153316	0.202574	0.839468
rs205262	-0.000302288	0.00155241	-0.194721	0.845611
rs7899106	-0.000619121	0.0032025	-0.193324	0.846705
rs12940622	0.000222376	0.0013903	0.159948	0.872922
rs7239883	0.000192785	0.00142672	0.135125	0.892513
rs1167827	-0.000183786	0.00139423	-0.131819	0.895128
rs6804842	-0.000153936	0.00139099	-0.110667	0.911881
rs11126666	0.000163852	0.00157698	0.103902	0.917247
rs9914578	0.000143314	0.00171755	0.0834413	0.933501
rs10733682	8.67147e-05	0.00140247	0.0618299	0.950698
rs13078960	8.58278e-05	0.00171659	0.049999	0.960123
rs9540493	4.94459e-05	0.00139516	0.035441	0.971728
rs11727676	-7.12527e-05	0.00232412	-0.030658	0.975542
rs17724992	-2.63765e-05	0.0015696	-0.0168046	0.986593
rs6465468	2.14783e-05	0.00150158	0.0143038	0.988588

## Sheet: 709
709 - Number in household
	Beta-estimate	standard error	t-value	p
rs205262	0.0115553	0.00367433	3.14488	0.00166197
rs7715256	0.0104597	0.0035745	2.92619	0.00343212
rs7903146	0.0107512	0.00391155	2.74857	0.00598659
rs17724992	-0.0110435	0.00411113	-2.68624	0.0072271
rs2650492	-0.00975967	0.00378137	-2.58099	0.00985309
rs3101336	-0.00838968	0.00360832	-2.32509	0.0200687
rs1441264	0.00851233	0.00383583	2.21917	0.0264774
rs2080454	0.00844989	0.00381232	2.21647	0.0266614
rs3736485	0.0076968	0.00359671	2.13996	0.0323603
rs1558902	-0.00726858	0.00364153	-1.99603	0.0459335
rs7164727	0.0073735	0.00372925	1.97721	0.0480204
rs3888190	-0.00685659	0.00357416	-1.91838	0.0550658
rs2836754	0.00684097	0.00360157	1.89944	0.0575089
rs9400239	-0.00722692	0.0038593	-1.8726	0.0611262
rs6465468	-0.00722547	0.00392198	-1.8423	0.065434
rs13201877	-0.0105789	0.00574563	-1.8412	0.0655942
rs7138803	-0.00634271	0.00366399	-1.73109	0.0834379
rs10182181	-0.0060145	0.00349028	-1.72321	0.0848523
rs6091540	0.00673721	0.00400801	1.68094	0.0927779
rs12446632	0.00804645	0.00499009	1.61249	0.106859
rs4740619	-0.00584523	0.00364002	-1.60582	0.108316
rs9914578	-0.00683527	0.0042877	-1.59416	0.110904
rs13078960	-0.00746596	0.00473932	-1.57532	0.115185
rs2176598	0.00662265	0.00438797	1.50927	0.131231
rs2287019	0.0064439	0.0044539	1.4468	0.147956
rs6477694	0.00536888	0.00377162	1.42349	0.154596
rs11057405	0.00766409	0.00552387	1.38745	0.165307
rs17024393	-0.0163951	0.0120139	-1.36468	0.172357
rs2121279	-0.00776598	0.00579532	-1.34004	0.180234
rs2365389	-0.00474476	0.00377924	-1.25548	0.209307
rs13107325	0.00880293	0.00707843	1.24363	0.21364
rs6567160	-0.00514281	0.00418936	-1.22759	0.219604
rs12566985	-0.00417812	0.00347782	-1.20136	0.229613
rs10968576	0.00482401	0.00401914	1.20026	0.230041
rs977747	-0.00434393	0.00371196	-1.17025	0.241902
rs9374842	-0.00505864	0.00439499	-1.151	0.249734
rs2820292	0.00410533	0.00360365	1.13921	0.254616
rs9641123	-0.00386227	0.0036113	-1.06949	0.284849
rs2112347	-0.00369008	0.00368392	-1.00167	0.316504
rs11126666	-0.00421181	0.00429132	-0.981471	0.326362
rs4256980	-0.00382518	0.00397761	-0.961677	0.336214
rs1167827	-0.00342636	0.00356634	-0.960748	0.336681
rs1016287	-0.00364433	0.00390424	-0.933427	0.350602
rs6804842	-0.00323854	0.00349015	-0.927906	0.353458
rs12286929	-0.00315968	0.00346925	-0.910767	0.36242
rs13021737	-0.00455667	0.00502262	-0.907229	0.364287
rs29941	-0.00321454	0.00358992	-0.895434	0.370557
rs4787491	0.0030796	0.00345424	0.89154	0.372641
rs7243357	-0.00423037	0.00480217	-0.880929	0.378358
rs11727676	0.00541767	0.00640234	0.846201	0.397443
rs1000940	-0.00336943	0.00399518	-0.843374	0.399021
rs2176040	0.00311251	0.00373272	0.833845	0.40437
rs10132280	0.00293075	0.00358938	0.816506	0.414212
rs11165643	-0.00273725	0.00348838	-0.784677	0.432644
rs11583200	0.00281812	0.00368872	0.763985	0.444878
rs16907751	0.00388313	0.00532026	0.729875	0.465468
rs3849570	0.00275658	0.00382481	0.720711	0.471089
rs751414	-0.00276436	0.00392636	-0.704053	0.481401
rs9540493	0.00248758	0.00358371	0.694137	0.487598
rs543874	-0.00304494	0.00450549	-0.67583	0.49915
rs758747	-0.00273065	0.00413509	-0.66036	0.509024
rs9581854	0.00247253	0.00380835	0.649241	0.516184
rs11847697	-0.00553301	0.00895687	-0.61774	0.536748
rs17405819	0.00231115	0.00392743	0.588465	0.556221
rs3817334	0.00210109	0.00364531	0.576382	0.564358
rs3810291	-0.00214013	0.00387792	-0.551876	0.581035
rs1928295	0.00184568	0.00356851	0.517212	0.605009
rs11688816	-0.00196143	0.00382496	-0.512797	0.608094
rs2245368	0.0024368	0.00482513	0.505023	0.613543
rs1516725	-0.00255743	0.0051434	-0.497227	0.61903
rs11030104	0.00220886	0.00463015	0.477061	0.633319
rs17203016	-0.0020207	0.00436044	-0.463416	0.643067
rs1528435	-0.00144211	0.00337246	-0.427614	0.668933
rs1460676	0.00194233	0.00455844	0.426095	0.670039
rs2207139	-0.00199082	0.00501471	-0.396996	0.691371
rs7239883	-0.00138984	0.00365633	-0.380119	0.703858
rs16951275	0.00155586	0.00432761	0.359519	0.719208
rs1808579	0.00125347	0.00350195	0.357935	0.720392
rs13191362	0.00184097	0.0056275	0.327139	0.743564
rs657452	-0.00111201	0.00374365	-0.297038	0.766438
rs17094222	-0.00126264	0.00453859	-0.278201	0.780858
rs10733682	0.00101612	0.00379437	0.267797	0.788856
rs7599312	-0.00111321	0.00417227	-0.266811	0.789615
rs10938397	0.000883958	0.00368919	0.239607	0.810635
rs7899106	0.00141792	0.00746967	0.189824	0.849447
rs2033732	-0.000760866	0.00412557	-0.184427	0.853679
rs16851483	0.00114605	0.00784255	0.146133	0.883817
rs12940622	-0.000516763	0.00368176	-0.140358	0.888377
rs11191560	0.000872905	0.00707087	0.123451	0.90175
rs12429545	0.000583424	0.00522001	0.111767	0.911008
rs7141420	0.000315774	0.00367474	0.0859309	0.931522
rs12885454	0.000296708	0.00369953	0.0802016	0.936077
rs492400	-0.000231173	0.00384816	-0.0600737	0.952097
rs12401738	-0.000112445	0.00373689	-0.0300904	0.975995

## Sheet: 728
728 - Number of vehicles in household
	Beta-estimate	standard error	t-value	p
rs1558902	-0.0144832	0.00492685	-2.93964	0.00328662
rs9581854	-0.0166155	0.00631544	-2.63093	0.00851618
rs11688816	-0.0109213	0.00492485	-2.21759	0.0265846
rs2650492	-0.011813	0.00533443	-2.21448	0.0267976
rs17203016	0.0127953	0.0061132	2.09307	0.0363454
rs12446632	0.0142943	0.0069132	2.06768	0.0386722
rs11847697	-0.0238938	0.0119055	-2.00696	0.0447561
rs7715256	0.00944091	0.00491824	1.91957	0.0549149
rs12885454	0.0083865	0.00506947	1.65432	0.0980662
rs3888190	-0.00810532	0.00494104	-1.64041	0.100923
rs10182181	-0.00776154	0.00485495	-1.59868	0.109894
rs11583200	-0.00795799	0.00498072	-1.59776	0.110099
rs11057405	0.0124556	0.00782197	1.59239	0.111301
rs3101336	-0.00781556	0.00494377	-1.58089	0.113906
rs10938397	-0.00737092	0.00490441	-1.50292	0.132863
rs7239883	-0.00713776	0.004988	-1.43099	0.152437
rs3736485	0.00691515	0.00488807	1.4147	0.157159
rs1167827	-0.00690414	0.00490514	-1.40753	0.159272
rs977747	-0.00674265	0.0049197	-1.37054	0.170521
rs7899106	0.0150666	0.0112656	1.3374	0.181095
rs17024393	-0.0203477	0.0153509	-1.3255	0.185007
rs3817334	-0.00652211	0.00492168	-1.32518	0.185114
rs7903146	0.00664367	0.00534562	1.24282	0.213935
rs543874	-0.00736244	0.00598768	-1.2296	0.218851
rs492400	0.00550313	0.00490803	1.12125	0.262184
rs13078960	-0.00680752	0.00610384	-1.11529	0.26473
rs7138803	-0.00556746	0.00502938	-1.10699	0.268301
rs2080454	0.00548415	0.00502524	1.09132	0.275134
rs2245368	0.00687423	0.00650546	1.05669	0.290657
rs7243357	-0.00672815	0.00640652	-1.0502	0.293627
rs16951275	0.00606665	0.00579033	1.04772	0.29477
rs6567160	-0.00579861	0.00571459	-1.0147	0.31025
rs16851483	-0.0100489	0.00993734	-1.01122	0.311913
rs7164727	-0.0051026	0.00517344	-0.986307	0.323985
rs1460676	-0.00654819	0.00670283	-0.976929	0.328606
rs7599312	0.00539672	0.00553502	0.975014	0.329555
rs2820292	0.0046799	0.0048939	0.956272	0.338937
rs4256980	-0.0048953	0.00513046	-0.954164	0.340003
rs6477694	0.00487247	0.00510695	0.954087	0.340041
rs6465468	-0.00491618	0.00529465	-0.928518	0.353141
rs17094222	-0.00540814	0.0060434	-0.894884	0.370851
rs3810291	-0.00462812	0.00519743	-0.890463	0.373219
rs9641123	0.00427762	0.00495355	0.863547	0.387839
rs10968576	-0.00383075	0.00517548	-0.740173	0.459197
rs9914578	-0.00425954	0.00599008	-0.711099	0.477024
rs1528435	-0.00353332	0.0049998	-0.706691	0.47976
rs1441264	-0.0034046	0.00496452	-0.685787	0.492849
rs2033732	-0.0037806	0.00557965	-0.677569	0.498047
rs1000940	0.00355518	0.00531679	0.66867	0.503707
rs10132280	0.00351845	0.00535735	0.656752	0.511342
rs4787491	0.0029129	0.0048691	0.598243	0.549679
rs2287019	-0.00370662	0.00633152	-0.585423	0.558264
rs11191560	-0.005213	0.0090147	-0.578278	0.563077
rs1016287	0.00293826	0.00530555	0.553808	0.579711
rs12940622	-0.00267112	0.00489119	-0.546108	0.584992
rs12401738	0.00266503	0.00496677	0.536572	0.591564
rs11727676	0.00420544	0.00822715	0.511167	0.609235
rs2836754	0.00249161	0.0050378	0.494583	0.620895
rs11126666	-0.00251031	0.00558454	-0.449511	0.653064
rs13191362	0.00296447	0.00730641	0.405735	0.684938
rs6804842	-0.00196113	0.00491673	-0.398869	0.689991
rs1808579	0.00187452	0.00485123	0.386401	0.6992
rs13201877	-0.00274436	0.00724161	-0.378971	0.70471
rs12286929	-0.00180794	0.00489325	-0.369477	0.711773
rs2176040	-0.00185142	0.00511288	-0.36211	0.71727
rs751414	-0.00192054	0.00536268	-0.35813	0.720246
rs9400239	0.00189394	0.00536721	0.352873	0.724184
rs6091540	0.00186339	0.00532292	0.35007	0.726287
rs2121279	-0.00244624	0.00733931	-0.333307	0.738903
rs12429545	-0.00237704	0.00730636	-0.325339	0.744925
rs758747	0.00170555	0.00546724	0.311958	0.755073
rs17405819	-0.0016505	0.00530445	-0.311155	0.755684
rs9540493	0.00124683	0.00487189	0.255924	0.79801
rs17724992	-0.001376	0.00551741	-0.249392	0.803058
rs2112347	-0.00122807	0.00506749	-0.242343	0.808515
rs2365389	-0.00115316	0.00495515	-0.232719	0.81598
rs13021737	-0.00148448	0.00649219	-0.228657	0.819136
rs12566985	0.00110979	0.00489415	0.226758	0.820612
rs10733682	0.00109944	0.00494663	0.22226	0.824112
rs11030104	0.00123707	0.00600586	0.205978	0.836809
rs2176598	-0.00109075	0.00564149	-0.193345	0.846689
rs2207139	0.00104209	0.00648583	0.160671	0.872353
rs11165643	-0.00078451	0.00494585	-0.15862	0.873969
rs1928295	-0.000750066	0.00487433	-0.153881	0.877704
rs7141420	0.000704909	0.00489667	0.143957	0.885535
rs657452	-0.000706488	0.00497882	-0.141899	0.88716
rs29941	-0.000627297	0.00517049	-0.121322	0.903436
rs9374842	-0.000546795	0.00576627	-0.0948265	0.924453
rs1516725	-0.000666945	0.0070801	-0.0942	0.92495
rs4740619	-0.000388343	0.00488767	-0.0794535	0.936672
rs3849570	-0.000325259	0.0051018	-0.0637538	0.949166
rs205262	-7.94987e-05	0.00546757	-0.01454	0.988399
rs13107325	0.000132467	0.00926254	0.0143013	0.98859
rs16907751	3.92954e-05	0.00839039	0.00468338	0.996263

## Sheet: 738
738 - Average total household income before tax
	Beta-estimate	standard error	t-value	p
rs1558902	-0.0145341	0.00405937	-3.58039	0.00034325
rs7715256	0.0124265	0.0040376	3.0777	0.00208663
rs12446632	0.0165279	0.00572475	2.88709	0.00388908
rs3101336	-0.0114957	0.00407554	-2.82065	0.00479358
rs7138803	-0.00990601	0.00415828	-2.38224	0.0172097
rs9540493	0.00945968	0.00404202	2.34033	0.0192685
rs16907751	0.0156042	0.00690177	2.2609	0.0237678
rs11847697	-0.0220962	0.00982944	-2.24796	0.0245808
rs13078960	-0.0110965	0.0050208	-2.2101	0.0271006
rs977747	-0.00780549	0.00405925	-1.92289	0.0544969
rs2033732	0.00871346	0.00458703	1.89959	0.0574902
rs1167827	-0.00698443	0.0040343	-1.73126	0.0834081
rs12286929	0.00689329	0.00401635	1.71631	0.0861089
rs6091540	0.00742749	0.00438447	1.69405	0.0902598
rs6567160	-0.00775778	0.00472004	-1.64358	0.100265
rs2080454	0.00667482	0.00412814	1.61691	0.105901
rs9581854	-0.00826738	0.00519478	-1.59148	0.111505
rs7599312	-0.00709947	0.00456059	-1.5567	0.119545
rs11057405	0.00951108	0.00643786	1.47737	0.139581
rs10182181	-0.00579606	0.00397631	-1.45765	0.144941
rs11126666	-0.00633842	0.0045782	-1.38448	0.166216
rs11191560	0.0103349	0.00750229	1.37757	0.168339
rs2820292	-0.0051432	0.00402317	-1.2784	0.201113
rs1808579	0.00486146	0.00400143	1.21493	0.224395
rs13201877	-0.00681295	0.00592606	-1.14966	0.250287
rs7243357	-0.00602689	0.00526606	-1.14448	0.252429
rs2121279	-0.00690768	0.00604073	-1.14352	0.252827
rs13021737	-0.00589393	0.00531439	-1.10905	0.26741
rs13191362	0.00665609	0.00602087	1.1055	0.268944
rs9400239	0.00484408	0.00442355	1.09507	0.273491
rs2207139	-0.00579671	0.0053032	-1.09306	0.274371
rs758747	0.00481648	0.00449076	1.07253	0.283484
rs492400	0.00413021	0.00404737	1.02047	0.307508
rs11583200	0.00416776	0.00410084	1.01632	0.309481
rs751414	-0.0043862	0.0044315	-0.989779	0.322285
rs6804842	-0.003949	0.00405253	-0.974452	0.329835
rs12429545	-0.00587968	0.00604176	-0.973173	0.33047
rs1000940	0.00414987	0.00436944	0.949749	0.342242
rs12566985	0.00373206	0.00404388	0.922892	0.356066
rs7141420	0.00360263	0.00403223	0.893459	0.371614
rs10132280	0.00381097	0.00440581	0.864989	0.387047
rs2176040	0.00363707	0.00421059	0.863791	0.387705
rs205262	0.00389252	0.00452213	0.860771	0.389366
rs2365389	-0.00341715	0.00407747	-0.838056	0.402001
rs2287019	-0.00411507	0.00521191	-0.78955	0.429792
rs9374842	-0.00372565	0.0047647	-0.781927	0.434259
rs9914578	0.00387433	0.0049739	0.778931	0.436022
rs2112347	-0.0031909	0.00418072	-0.763242	0.445321
rs6477694	0.00305459	0.00420179	0.726973	0.467244
rs11030104	-0.00346476	0.00495418	-0.699361	0.484328
rs2836754	-0.00287363	0.0041647	-0.689997	0.490198
rs4256980	-0.00272633	0.00421286	-0.647145	0.517539
rs4740619	0.00258816	0.00404244	0.640249	0.522012
rs543874	-0.00316043	0.00494461	-0.639166	0.522716
rs1928295	-0.00252474	0.00402773	-0.626839	0.530766
rs17724992	-0.00261644	0.00456351	-0.57334	0.566416
rs10938397	-0.00230498	0.00403978	-0.570569	0.568293
rs3736485	0.00223877	0.00401975	0.556943	0.577568
rs3810291	-0.00229016	0.00426969	-0.536375	0.591701
rs17024393	-0.00645693	0.0126905	-0.5088	0.610893
rs17094222	-0.00249677	0.00494201	-0.505215	0.613409
rs3817334	-0.00201938	0.00405318	-0.49822	0.61833
rs7899106	-0.00459562	0.0092519	-0.496722	0.619386
rs2245368	0.00263966	0.005354	0.493026	0.621995
rs3888190	0.00184702	0.00407879	0.452834	0.650669
rs10733682	-0.00182328	0.00408448	-0.446393	0.655315
rs17203016	-0.00213682	0.005008	-0.426682	0.669612
rs16951275	-0.00199846	0.00477939	-0.418142	0.675844
rs11688816	-0.00166981	0.00405417	-0.411875	0.680432
rs13107325	0.00306568	0.00761723	0.402467	0.687342
rs12401738	-0.00163637	0.00411159	-0.39799	0.690639
rs12940622	0.00156771	0.0040247	0.389522	0.696891
rs7903146	0.00171134	0.00441032	0.388031	0.697994
rs6465468	-0.00162293	0.00434802	-0.373258	0.708957
rs4787491	-0.00146042	0.00401338	-0.363888	0.715942
rs3849570	0.00141388	0.00419913	0.336708	0.736338
rs2650492	0.00148729	0.00442752	0.335919	0.736933
rs1016287	0.00145415	0.00437239	0.332575	0.739456
rs7164727	-0.00139969	0.00427128	-0.327698	0.743141
rs9641123	0.00132089	0.00406713	0.324773	0.745353
rs10968576	-0.00133182	0.0042624	-0.312459	0.754693
rs17405819	0.00136489	0.00436848	0.312441	0.754706
rs2176598	-0.00127918	0.00466516	-0.274198	0.783933
rs1528435	-0.000998948	0.00413414	-0.241634	0.809064
rs7239883	-0.000999065	0.00413745	-0.241469	0.809192
rs1460676	-0.0012803	0.00553934	-0.231128	0.817216
rs29941	-0.000957155	0.00426865	-0.224229	0.822579
rs11727676	0.00105869	0.00674836	0.156882	0.875338
rs1516725	0.000758298	0.0058156	0.13039	0.896258
rs1441264	0.000481069	0.00409845	0.117378	0.906561
rs657452	0.000450331	0.0041098	0.109575	0.912747
rs12885454	-0.000393701	0.00416993	-0.0944144	0.92478
rs16851483	0.00076352	0.00809191	0.0943559	0.924827
rs11165643	0.000179981	0.00405209	0.0444168	0.964572

## Sheet: 864
864 - Number of days/week walked 10± minutes
	Beta-estimate	standard error	t-value	p
rs12429545	-0.0102637	0.00318356	-3.22396	0.00126465
rs1928295	-0.00630406	0.00213962	-2.94635	0.00321612
rs3849570	0.00555983	0.00224249	2.47931	0.013165
rs543874	-0.0062739	0.00261704	-2.39732	0.0165169
rs1016287	0.00534693	0.00232665	2.29812	0.0215568
rs6567160	-0.005022	0.0025177	-1.99468	0.0460805
rs751414	-0.00440811	0.00235629	-1.87079	0.0613771
rs12286929	-0.00380526	0.00213764	-1.78012	0.0750586
rs1558902	-0.00382561	0.0021717	-1.76157	0.0781439
rs2176598	0.00415762	0.00246452	1.68699	0.0916076
rs10733682	0.00365575	0.00218143	1.67585	0.0937703
rs2112347	0.00370957	0.00221425	1.67532	0.0938751
rs3888190	-0.00354655	0.00217083	-1.63373	0.102318
rs2176040	-0.00357305	0.0022405	-1.59476	0.110769
rs7243357	0.00447382	0.00281549	1.589	0.112063
rs29941	-0.00358491	0.0022794	-1.57274	0.115781
rs1516725	-0.00477907	0.00309625	-1.5435	0.122712
rs13191362	0.00479329	0.00322624	1.48572	0.137357
rs11191560	0.00586158	0.00398056	1.47255	0.140875
rs2080454	0.00269706	0.00219297	1.22986	0.218751
rs11030104	0.00324366	0.00266453	1.21735	0.223475
rs2207139	0.00343603	0.00283455	1.2122	0.22544
rs7899106	-0.00583483	0.004949	-1.17899	0.238404
rs977747	0.0024662	0.00216481	1.13922	0.254613
rs7599312	-0.00272186	0.00241984	-1.12481	0.260672
rs11126666	-0.00256714	0.00243786	-1.05303	0.292329
rs7239883	0.00229671	0.00219503	1.04632	0.295414
rs16907751	-0.00378471	0.00367112	-1.03094	0.302571
rs17203016	0.00266446	0.00266205	1.00091	0.316875
rs12566985	0.00215225	0.00215227	0.99999	0.317317
rs2033732	-0.00242775	0.00243163	-0.998405	0.318085
rs2245368	-0.00267824	0.00285558	-0.937895	0.3483
rs205262	-0.00221914	0.00239443	-0.926791	0.354037
rs4787491	0.00193587	0.00214374	0.903033	0.36651
rs11057405	0.00313135	0.00347513	0.901075	0.36755
rs12940622	0.00190377	0.00214244	0.888599	0.37422
rs2121279	-0.00284387	0.00321367	-0.88493	0.376196
rs1808579	0.00188812	0.00213826	0.883016	0.37723
rs10968576	-0.00197837	0.0022712	-0.871069	0.383719
rs6477694	0.0019324	0.00223545	0.864433	0.387352
rs12446632	-0.0025387	0.0030508	-0.83214	0.405332
rs10938397	-0.00178123	0.00215036	-0.828342	0.407479
rs16851483	0.00351081	0.00427145	0.821925	0.411121
rs11847697	-0.00416927	0.00521735	-0.799117	0.424224
rs11727676	0.00284255	0.00360403	0.788713	0.430281
rs17405819	-0.0017526	0.00232106	-0.755086	0.450199
rs2650492	-0.00167209	0.00234178	-0.714026	0.475213
rs7138803	-0.00157441	0.00221598	-0.710482	0.477406
rs4256980	0.0015916	0.00224381	0.709327	0.478123
rs3817334	0.00151408	0.0021517	0.703665	0.481643
rs3101336	-0.00148255	0.00216817	-0.68378	0.494115
rs2820292	0.00145956	0.00215278	0.677989	0.49778
rs10132280	0.00156326	0.00234801	0.66578	0.505553
rs11165643	0.0014368	0.00215944	0.665358	0.505823
rs492400	-0.00129012	0.002151	-0.599774	0.548658
rs9914578	0.00152397	0.0026414	0.576957	0.563969
rs758747	-0.00136198	0.00238561	-0.570916	0.568057
rs1000940	0.00132337	0.00233723	0.566214	0.571249
rs7141420	-0.00120649	0.00214588	-0.562235	0.573957
rs12885454	0.00122113	0.00222775	0.548145	0.583593
rs13201877	-0.0016654	0.00314803	-0.529031	0.596785
rs9641123	0.00109924	0.00216086	0.508705	0.61096
rs11688816	0.00101151	0.0021554	0.469292	0.638862
rs2365389	-0.000967704	0.0021664	-0.446688	0.655101
rs16951275	0.00113311	0.00255688	0.443163	0.657649
rs7903146	-0.00102182	0.00234842	-0.43511	0.663483
rs9540493	0.000904063	0.00214042	0.422376	0.672752
rs9581854	0.00115797	0.00275917	0.419681	0.674719
rs3810291	-0.000902151	0.0022834	-0.395091	0.692776
rs9400239	0.000923491	0.00234726	0.393433	0.694
rs17024393	0.00260017	0.00671853	0.387014	0.698747
rs13021737	-0.000983525	0.00283627	-0.346767	0.728767
rs3736485	0.00066267	0.00214922	0.308331	0.757831
rs1441264	-0.000593671	0.00216986	-0.273599	0.784394
rs12401738	-0.000572085	0.00219292	-0.260878	0.794187
rs2836754	-0.00057274	0.00221837	-0.25818	0.796268
rs1528435	-0.000563807	0.00219768	-0.256547	0.797529
rs7164727	-0.000565425	0.002271	-0.248977	0.803379
rs11583200	-0.000509174	0.00218481	-0.233052	0.815722
rs10182181	-0.000493987	0.00212859	-0.232073	0.816482
rs2287019	-0.000558952	0.00279254	-0.200159	0.841356
rs9374842	0.000469882	0.00253541	0.185328	0.852972
rs4740619	-0.000393705	0.00214376	-0.183652	0.854287
rs1460676	-0.000530237	0.00293314	-0.180775	0.856545
rs6804842	-0.000379497	0.00215601	-0.176018	0.86028
rs1167827	-0.000340949	0.00214424	-0.159007	0.873664
rs17094222	-0.00039868	0.0026449	-0.150735	0.880185
rs13078960	-0.000341004	0.00267691	-0.127387	0.898634
rs657452	-0.000275658	0.00217723	-0.12661	0.89925
rs13107325	0.000474245	0.00407405	0.116406	0.907331
rs7715256	-0.000208936	0.00214904	-0.097223	0.922549
rs6465468	0.000145275	0.00231564	0.0627365	0.949976
rs6091540	-0.00012837	0.00233876	-0.0548878	0.956228
rs17724992	-6.59886e-05	0.00242066	-0.0272606	0.978252

## Sheet: 884
884 - Number of days/week of moderate physical activity 10± minutes
	Beta-estimate	standard error	t-value	p
rs3849570	0.00572002	0.00187362	3.05292	0.00226682
rs6567160	-0.00618859	0.00210942	-2.93379	0.00334924
rs13191362	0.00702082	0.00269652	2.60366	0.00922469
rs1558902	-0.00442321	0.0018193	-2.43127	0.0150475
rs1928295	-0.00436103	0.00179922	-2.42384	0.0153589
rs10733682	0.00428159	0.00182008	2.35242	0.0186532
rs7239883	0.00421726	0.00184857	2.28136	0.0225292
rs1516725	-0.00571556	0.00259849	-2.19957	0.0278397
rs11030104	0.00425592	0.00222458	1.91313	0.0557335
rs2650492	-0.00373312	0.00196949	-1.89548	0.0580317
rs2080454	0.00337651	0.00184334	1.83173	0.0669937
rs7903146	0.00355074	0.00197013	1.80228	0.0715039
rs7899106	-0.00723045	0.00408374	-1.77055	0.0766391
rs1808579	0.00315954	0.00179015	1.76496	0.0775731
rs2033732	-0.00353605	0.00203918	-1.73405	0.0829115
rs10968576	-0.00321441	0.00190889	-1.68392	0.0922004
rs1000940	-0.00318173	0.00195038	-1.63134	0.102822
rs7138803	-0.00294644	0.00185407	-1.58917	0.112024
rs3810291	0.00304047	0.0019153	1.58747	0.112409
rs12940622	0.00268835	0.00179544	1.49732	0.134314
rs3888190	-0.0026864	0.00182216	-1.47429	0.140407
rs12885454	0.00273221	0.00186333	1.4663	0.142568
rs10182181	-0.00242775	0.00178557	-1.35965	0.173945
rs9641123	-0.00243304	0.00181692	-1.3391	0.18054
rs16951275	0.00269454	0.00213378	1.2628	0.206664
rs9400239	-0.00239106	0.00197027	-1.21357	0.224914
rs11847697	-0.00528679	0.00436814	-1.21031	0.226164
rs2245368	0.00284779	0.00239481	1.18915	0.234383
rs2176598	0.00245693	0.00207413	1.18456	0.236193
rs7599312	-0.00233186	0.0020357	-1.14548	0.252011
rs3101336	-0.00206588	0.00182095	-1.13451	0.256584
rs16907751	-0.00341916	0.00306185	-1.1167	0.264126
rs205262	-0.00220177	0.00201016	-1.09532	0.273378
rs12429545	-0.00281606	0.0026803	-1.05065	0.293421
rs2365389	0.0018972	0.00182404	1.04011	0.298292
rs7164727	-0.00193743	0.00190075	-1.0193	0.308062
rs2836754	0.00189764	0.00186225	1.019	0.308205
rs12401738	0.00186058	0.0018433	1.00938	0.312797
rs657452	-0.00175852	0.00183333	-0.959195	0.337463
rs6091540	-0.00187324	0.00195779	-0.956815	0.338663
rs2121279	-0.00258208	0.00270888	-0.953193	0.340495
rs12566985	0.00171345	0.00180613	0.948685	0.342783
rs12286929	-0.00167271	0.00179538	-0.931673	0.351508
rs543874	-0.00195468	0.00218978	-0.892637	0.372054
rs751414	-0.00175755	0.00197872	-0.888225	0.374422
rs6804842	-0.00156779	0.00181318	-0.864663	0.387226
rs17094222	0.00174256	0.00220554	0.790083	0.429481
rs13078960	-0.00172721	0.00223309	-0.773463	0.43925
rs9540493	0.0013736	0.00180209	0.762225	0.445928
rs17724992	-0.00154393	0.00203709	-0.757913	0.448505
rs9374842	0.00157849	0.00213625	0.738908	0.459964
rs17024393	-0.00405408	0.00560509	-0.723286	0.469506
rs11688816	-0.00128266	0.00180843	-0.70927	0.478159
rs758747	0.00137763	0.00200972	0.685483	0.493041
rs17405819	-0.00132089	0.00195305	-0.676324	0.498836
rs3736485	-0.00118274	0.00180205	-0.656331	0.511613
rs4256980	-0.00122959	0.00188702	-0.651605	0.514657
rs6465468	0.00122332	0.00194399	0.629281	0.529166
rs2287019	0.00146488	0.00233904	0.626276	0.531135
rs11126666	-0.00125149	0.00204375	-0.612352	0.540306
rs1460676	-0.00127498	0.00246719	-0.516773	0.605316
rs11583200	-0.000889162	0.00183656	-0.484147	0.628283
rs6477694	-0.000854325	0.00187289	-0.456154	0.64828
rs13107325	0.001543	0.00342215	0.450887	0.652072
rs11191560	0.00148896	0.00335134	0.444288	0.656835
rs9581854	0.000991964	0.00232878	0.425958	0.670139
rs492400	0.000760053	0.00181107	0.419671	0.674727
rs7141420	-0.000656916	0.00180379	-0.364187	0.715719
rs2820292	-0.000643888	0.00180185	-0.357349	0.720831
rs17203016	-0.000769462	0.00223972	-0.343553	0.731184
rs13201877	-0.000899809	0.00263634	-0.34131	0.732871
rs1441264	0.000568717	0.00182351	0.31188	0.755132
rs9914578	-0.000649533	0.0022166	-0.293032	0.769499
rs13021737	-0.000672355	0.00238439	-0.281982	0.777958
rs4787491	-0.0004538	0.00179266	-0.253143	0.800158
rs1016287	-0.000457272	0.00195747	-0.233603	0.815293
rs10938397	0.000418827	0.00180519	0.232012	0.816529
rs1528435	-0.000427578	0.00184423	-0.231847	0.816658
rs2176040	0.000380585	0.00187456	0.203026	0.839115
rs2112347	0.000370109	0.00186165	0.198806	0.842415
rs4740619	-0.000354586	0.00180273	-0.196694	0.844067
rs1167827	-0.000318854	0.00180236	-0.17691	0.85958
rs11165643	-0.000304885	0.00181007	-0.168438	0.866239
rs16851483	0.000511212	0.00357352	0.143056	0.886246
rs11057405	0.000398246	0.00290126	0.137266	0.890821
rs7715256	0.000239653	0.00180349	0.132883	0.894286
rs12446632	0.000255109	0.00254498	0.10024	0.920154
rs977747	-0.000150135	0.00181317	-0.0828027	0.934009
rs11727676	0.000216227	0.00301105	0.0718113	0.942752
rs2207139	0.000150292	0.00238289	0.0630712	0.94971
rs10132280	-7.96356e-05	0.00197346	-0.0403533	0.967812
rs7243357	8.16472e-05	0.00234642	0.0347965	0.972242
rs29941	-2.99794e-05	0.00190839	-0.0157092	0.987466
rs3817334	1.92021e-05	0.00181375	0.0105869	0.991553

## Sheet: 904
904 - Number of days/week of vigorous physical activity 10± minutes
	Beta-estimate	standard error	t-value	p
rs3101336	-0.0061672	0.00218969	-2.81646	0.0048564
rs10733682	0.00598369	0.00220502	2.71367	0.00665527
rs10182181	-0.00569188	0.00216199	-2.6327	0.00847205
rs13191362	0.00762328	0.00324652	2.34814	0.0188693
rs2033732	-0.00570855	0.0024792	-2.30257	0.0213047
rs2176598	0.00502794	0.00249658	2.01393	0.0440192
rs751414	-0.00478473	0.00238968	-2.00225	0.0452605
rs6567160	-0.00503057	0.00253469	-1.98468	0.047182
rs7138803	-0.00435547	0.00223996	-1.94444	0.0518453
rs7243357	0.00497737	0.00281507	1.76812	0.077044
rs11057405	0.00606892	0.00351923	1.7245	0.0846201
rs11727676	0.0062892	0.00365285	1.72173	0.0851219
rs6465468	0.00401283	0.00234046	1.71455	0.086431
rs1016287	-0.00396433	0.00235994	-1.67984	0.0929904
rs11847697	-0.00877342	0.00524957	-1.67127	0.094672
rs3736485	-0.0036253	0.00217806	-1.66446	0.0960229
rs2650492	-0.00393866	0.002382	-1.65351	0.09823
rs7239883	0.00356116	0.00223474	1.59355	0.111041
rs7903146	0.00375186	0.0023885	1.5708	0.116232
rs6804842	-0.0033925	0.00217923	-1.55675	0.119534
rs977747	-0.00330341	0.00218395	-1.51258	0.130388
rs2080454	0.00334844	0.00221928	1.50879	0.131354
rs10968576	-0.00345306	0.0022936	-1.50552	0.132193
rs543874	-0.00392277	0.00266475	-1.4721	0.140998
rs3849570	0.00331642	0.00227079	1.46047	0.144164
rs758747	0.00336905	0.00242398	1.38988	0.164567
rs3888190	-0.00306444	0.002205	-1.38977	0.164602
rs1528435	0.00297816	0.00223423	1.33297	0.182545
rs7141420	-0.00275302	0.00217513	-1.26568	0.205629
rs205262	-0.00284771	0.00243465	-1.16966	0.24214
rs1460676	0.0033823	0.00296845	1.13941	0.254533
rs17024393	-0.00766918	0.00685457	-1.11884	0.26321
rs1558902	-0.00243076	0.00220239	-1.10369	0.269729
rs12446632	0.00322575	0.00306664	1.05188	0.292855
rs2365389	0.00208766	0.00220445	0.947021	0.34363
rs3810291	0.00217355	0.00230965	0.941071	0.34667
rs6091540	-0.00219719	0.00236605	-0.92863	0.353083
rs9914578	-0.00240001	0.00266723	-0.899812	0.368222
rs17203016	0.00242184	0.00269654	0.898129	0.369119
rs1441264	0.00197526	0.00220553	0.895594	0.370472
rs2176040	-0.00197226	0.00225677	-0.873933	0.382157
rs9641123	0.00189431	0.00219274	0.8639	0.387645
rs17094222	-0.00206062	0.00266873	-0.772136	0.440036
rs9400239	-0.00182097	0.0023704	-0.768212	0.442363
rs13107325	0.00312244	0.004116	0.75861	0.448088
rs657452	-0.00156627	0.00220919	-0.70898	0.478339
rs4740619	-0.0015353	0.00217578	-0.705633	0.480418
rs492400	0.0014551	0.00219415	0.663172	0.507222
rs16907751	-0.00229817	0.00368985	-0.622835	0.533394
rs12401738	0.00136231	0.00222027	0.61358	0.539494
rs3817334	0.00133995	0.00218702	0.612682	0.540088
rs1808579	0.00129576	0.00216108	0.59959	0.548781
rs16951275	0.00154274	0.00257332	0.599512	0.548833
rs10938397	-0.0012893	0.00217475	-0.59285	0.553283
rs13078960	-0.0015947	0.00270522	-0.589489	0.555534
rs12429545	-0.001867	0.00321716	-0.580326	0.561696
rs11165643	0.00125741	0.00218577	0.575272	0.565109
rs12286929	0.0012108	0.00216594	0.559017	0.576151
rs2207139	0.00153088	0.0028884	0.530011	0.596106
rs4787491	0.0011235	0.00216004	0.52013	0.602974
rs1167827	-0.00112702	0.00218232	-0.516432	0.605554
rs11191560	0.00210278	0.00407594	0.515901	0.605924
rs2245368	-0.00148158	0.00288809	-0.512996	0.607955
rs17405819	0.00118228	0.00235956	0.501062	0.616328
rs7715256	-0.00109058	0.00217784	-0.500762	0.616539
rs11030104	-0.001192	0.00270883	-0.440043	0.659907
rs9540493	-0.000859554	0.00216376	-0.39725	0.691184
rs11126666	-0.000985614	0.00248313	-0.396924	0.691425
rs11688816	0.000864089	0.00218358	0.39572	0.692312
rs10132280	-0.000922719	0.00237472	-0.388559	0.697603
rs7599312	-0.000888946	0.00245055	-0.362754	0.716789
rs9581854	-0.000960875	0.00281615	-0.341202	0.732952
rs13201877	0.0010859	0.00320265	0.339062	0.734564
rs2820292	-0.000727663	0.00216939	-0.335422	0.737307
rs9374842	0.000819168	0.0025777	0.31779	0.750645
rs13021737	-0.000881621	0.00290283	-0.30371	0.761349
rs12940622	0.000645201	0.00216519	0.297989	0.765712
rs17724992	0.000628766	0.00245351	0.256272	0.797741
rs12566985	0.000555196	0.00218098	0.254563	0.799061
rs4256980	0.000444407	0.00227743	0.195135	0.845288
rs11583200	0.000410186	0.00221158	0.185472	0.852859
rs7164727	-0.000397252	0.00230127	-0.172623	0.862948
rs6477694	0.000343494	0.00226523	0.151638	0.879473
rs7899106	0.000664887	0.00492488	0.135006	0.892608
rs29941	-0.000257995	0.00229972	-0.112185	0.910677
rs1928295	-0.000233303	0.0021774	-0.107147	0.914672
rs1000940	0.000241338	0.00235655	0.102412	0.91843
rs2287019	0.000204431	0.00282069	0.0724755	0.942224
rs16851483	0.000258614	0.00436558	0.0592392	0.952762
rs12885454	8.7039e-05	0.00223874	0.0388786	0.968987
rs2836754	3.37858e-05	0.00224443	0.0150532	0.98799
rs2121279	-4.83741e-05	0.00326991	-0.0147937	0.988197
rs2112347	-2.57252e-05	0.00224917	-0.0114377	0.990874
rs1516725	3.38528e-05	0.00314908	0.0107501	0.991423

[truncated: 123 more sheets: 924, 943, 1070, 1190, 1558, 1568, 1960, 2050, 2080, 2734, 20116, alc_combined, 1289, 1438, 2090, 4581, 20161, 680, 699, 757 …]
